# Supplementary material for: Determination of 69 Pesticide Residues in 42 Batches of Platycodonis Radix and Dietary Risk Assessment Using Combined QuEChERS with GC-MS/MS and UHPLC-MS/MS
Source: Foods. 2026 May 22;15(11):1835. doi: 10.3390/foods15111835 (PMC13257400; doi:10.3390/foods15111835)
Supplement: Supplementary file 1 [file foods-15-01835-s001.zip]

Archive with 1 entries (1 files):
- foods-4274312-supplementary.pdf
